# Supplementary material for: Gene Expression Profile of Placenta and Adipose Tissue in Women with Gestational Diabetes Mellitus
Source: Int J Mol Sci. 2025 Oct 1;26(19):9595. doi: 10.3390/ijms26199595 (PMC12524978; doi:10.3390/ijms26199595)
Supplement: Supplementary file 1 [file ijms-26-09595-s001.zip]

Archive with 2 entries (2 files):
- ijms-3847792 -Supplementary table 1.csv
- ijms-3847792-supplementary table 2-r1.xlsx
