# Supplementary material for: Gene Expression Profile of Placenta and Adipose Tissue in Women with Gestational Diabetes Mellitus
Source: Int J Mol Sci. 2025 Oct 1;26(19):9595. doi: 10.3390/ijms26199595 (PMC12524978; doi:10.3390/ijms26199595)
Supplement: Supplementary file 1 [file ijms-26-09595-s001.zip › ijms-3847792 -Supplementary table 1.csv]

Regulation	log2 Fold Change	Adj.Pval	Symbol
Up	2.477521352	2.03E-02	CGB3
Up	2.316143879	4.66E-02	PLA2G2F
Up	2.199354893	2.03E-02	CGB7
Up	1.630710571	2.59E-03	LINC02826
Up	1.53468793	4.65E-02	ADCY5
Up	1.239917332	1.15E-02	NOX5
Up	1.230425739	1.96E-02	OLAH
Up	1.224807385	4.43E-02	LINC02964
Up	1.212002214	4.65E-02	SNORA35B
Up	1.140318178	3.38E-02	SNORD10
Up	1.046577318	1.98E-02	LYZ
Up	0.968749699	2.03E-02	SPESP1
Up	0.937470824	3.76E-02	RNY1
Up	0.871532141	1.58E-07	KYNU
Up	0.854781077	7.61E-03	LOC124903900
Up	0.824290933	2.06E-03	MTMR7
Up	0.821966213	2.50E-02	LINC01091
Up	0.796843506	4.57E-02	LOC124903671
Up	0.778330735	1.44E-03	HLF
Up	0.776541085	3.76E-02	SGK2
Up	0.776466841	4.97E-02	ZNF117
Up	0.760304727	4.76E-02	GALNT10
Up	0.756230574	3.62E-02	SLC30A1
Up	0.756025802	2.20E-02	LOC100128988
Up	0.747279461	4.74E-02	LOC124907907
Up	0.730312677	1.03E-02	ERV3-1
Up	0.711932836	2.04E-02	ANO1
Up	0.693423812	8.20E-03	CD59
Up	0.692822131	3.77E-02	ADGRG6
Up	0.674426423	1.23E-02	CC2D2B
Up	0.60424228	4.67E-05	KLHL5
Up	0.597204491	1.38E-02	KLHL8
Up	0.593718811	5.45E-05	CLIP4
Up	0.582248039	3.50E-02	CHSY1
Up	0.564190243	1.73E-02	ATOSA
Up	0.548958412	7.61E-03	SLC39A8
Up	0.516999006	2.08E-02	TBPL1
Up	0.51420329	1.01E-02	LRP8
Up	0.495205116	1.01E-02	DYNLT3
Up	0.489920161	1.18E-02	AMD1
Up	0.489793698	2.19E-02	BORCS7
Up	0.485046928	2.56E-02	VBP1
Up	0.480104391	4.23E-02	PLAG1
Up	0.470214047	2.91E-02	GSKIP
Up	0.467991445	4.43E-02	EAF1
Up	0.458396802	4.85E-02	RPSA2
Up	0.44601113	1.42E-03	EFCAB2
Up	0.442375867	1.03E-02	ZNG1A
Up	0.441731294	2.64E-05	LRIF1
Up	0.428765079	1.05E-02	SCOC
Up	0.42803815	4.57E-02	CPEB4
Up	0.41408215	2.03E-02	SRP9
Up	0.401239134	2.91E-02	ZNF292
Up	0.387517663	3.98E-02	FNDC3A
Up	0.370432765	1.53E-03	YIPF6
Up	0.354672461	4.33E-02	CD46
Up	0.346239974	3.86E-02	PAK3
Up	0.335773584	1.54E-02	PRKCE
Up	0.333180949	2.91E-02	UHMK1
Up	0.321103424	2.40E-02	CACUL1
Up	0.301629229	1.03E-02	ARPP19
Up	0.284643167	3.84E-02	AZIN1
Up	0.283505608	1.18E-02	MTPN
Up	0.273610706	2.03E-02	ETF1
Up	0.271667839	4.76E-02	PLAC4
Up	0.261003648	4.50E-02	CD164
Up	0.251314458	3.30E-02	TMEM30A
Down	-6.997327677	1.29E-16	TUBB_2
Down	-4.944197797	6.71E-03	KRT6A
Down	-2.610923791	4.74E-02	ADCY5
Down	-2.597644871	2.91E-02	TPPP
Down	-2.501947764	3.38E-02	AADACL3
Down	-2.089458119	1.61E-10	EGLN3
Down	-1.978743744	3.38E-02	CILP
Down	-1.956026272	9.29E-03	EGFR-AS1
Down	-1.803583362	1.73E-06	SERPINE2
Down	-1.787783123	1.80E-03	PIPOX
Down	-1.747682468	3.76E-03	AHNAK2
Down	-1.6609943	1.01E-02	CRABP2
Down	-1.524329655	2.19E-02	SEMA5A
Down	-1.50905167	2.26E-04	FN1
Down	-1.476474764	1.23E-02	PLAC8
Down	-1.44474127	3.70E-02	C1QTNF7
Down	-1.440336114	1.03E-02	RCN3
Down	-1.430812039	2.02E-02	B3GNT7
Down	-1.393377241	3.77E-02	CCN2
Down	-1.381498625	2.08E-02	ASTN2
Down	-1.324429393	4.74E-02	HLA-B_4
Down	-1.300726011	1.40E-03	MMP2
Down	-1.28758705	2.10E-04	RRAD
Down	-1.257534093	2.26E-02	GPRC5A
Down	-1.252045825	5.87E-03	IL1R2
Down	-1.250660464	1.58E-07	MCAM
Down	-1.241223231	3.70E-02	ART4
Down	-1.193072294	1.23E-02	CD248
Down	-1.183257719	2.03E-02	PMEPA1
Down	-1.159357313	4.76E-02	NES
Down	-1.14388238	1.37E-02	TNFSF10
Down	-1.135324078	1.96E-02	AEBP1
Down	-1.106382598	1.03E-02	STAB1
Down	-1.086323919	1.58E-04	PLXNA4
Down	-1.084988766	1.36E-02	LTBP2
Down	-1.083374348	5.53E-03	SH3PXD2B
Down	-1.076526629	3.30E-02	ANTXR1
Down	-1.072103221	2.58E-02	LYVE1
Down	-1.056977639	4.36E-05	FKBP10
Down	-1.024294863	4.95E-02	RBP1
Down	-1.011002259	3.70E-02	COL1A1
Down	-1.007565627	2.08E-02	ADAMTS15
Down	-1.001238458	3.15E-02	FAM20A
Down	-0.98920282	3.30E-02	HSD11B1
Down	-0.986284175	4.16E-02	MRC1
Down	-0.983840382	1.01E-02	FRZB
Down	-0.982235946	3.38E-02	CD9
Down	-0.966958471	2.40E-02	NID1
Down	-0.964366478	4.63E-03	PPFIBP2
Down	-0.962758856	4.43E-02	FSCN1
Down	-0.96263833	1.01E-02	FBLN2
Down	-0.951657875	6.71E-03	DENND2A
Down	-0.94536255	1.33E-02	SIGLEC1
Down	-0.937246936	1.44E-03	SMAD3
Down	-0.936906292	4.70E-02	TIMP1
Down	-0.934169845	4.95E-02	PLTP
Down	-0.930214663	2.03E-02	FOLR2
Down	-0.920325502	8.22E-03	GLIPR1
Down	-0.912073761	5.44E-03	NT5DC2
Down	-0.907119255	6.78E-04	EVC
Down	-0.903559815	4.33E-02	COL6A1
Down	-0.896753539	1.96E-02	CITED2
Down	-0.893007193	4.76E-02	IGFBP4
Down	-0.890864912	3.38E-02	NKD1
Down	-0.881753166	3.73E-02	FCGRT
Down	-0.880446268	1.03E-02	SLC24A3
Down	-0.869074392	2.03E-02	COL5A3
Down	-0.86574758	3.38E-02	ST3GAL5
Down	-0.864677082	1.03E-02	TUBB2A
Down	-0.860054786	2.08E-02	RND3
Down	-0.848476093	3.25E-02	MAF
Down	-0.836990567	6.71E-03	ISM2
Down	-0.829589949	3.76E-02	THY1
Down	-0.82855825	5.45E-05	LHFPL6
Down	-0.811130079	6.71E-03	SOD3
Down	-0.804572946	1.15E-02	PCSK6
Down	-0.792634013	3.95E-03	CHST12
Down	-0.791073745	1.01E-02	ZNF704
Down	-0.776235357	4.85E-02	RNASE1
Down	-0.769627177	3.66E-02	C1QB
Down	-0.769166147	4.43E-02	MAP1B
Down	-0.752997159	4.76E-02	MEF2C
Down	-0.748505689	1.96E-02	MAPRE2
Down	-0.748491142	1.40E-02	RNASET2
Down	-0.722599486	2.08E-02	PTMS
Down	-0.713842183	3.66E-02	FGFR1
Down	-0.709785306	1.44E-03	TPM1
Down	-0.697865081	1.03E-02	JPT1
Down	-0.681040389	2.03E-02	BST2
Down	-0.677796114	4.47E-02	SMTN
Down	-0.655865156	1.20E-02	EMILIN2
Down	-0.642781293	2.40E-02	HSPH1
Down	-0.625075441	3.73E-02	RGL1
Down	-0.624502179	1.04E-02	TNFRSF21
Down	-0.605217748	6.71E-03	COL4A1
Down	-0.603178165	4.76E-02	HIP1
Down	-0.569967606	3.66E-02	MICAL3
Down	-0.567045546	1.38E-03	DSP
Down	-0.563429543	3.25E-02	MYO10
Down	-0.561745281	2.08E-02	SERPINF1
Down	-0.522180559	3.86E-02	SELENOM
Down	-0.502519224	3.38E-02	FHL2
Down	-0.499012201	2.03E-02	MOCS2
Down	-0.489213453	1.03E-02	LAMB1
Down	-0.486714108	4.76E-02	PLCG1
Down	-0.461139282	5.44E-03	COL4A2
Down	-0.4487003	9.53E-03	TRAP1
Down	-0.447898169	4.83E-02	PLXND1
Down	-0.445679059	4.92E-02	MYOF
Down	-0.360734431	4.76E-02	PGD
Down	-0.3572746	1.26E-02	LOC653513
Down	-0.321717144	3.77E-02	STAT3
