# Supplementary material for: Gene Expression Profile of Placenta and Adipose Tissue in Women with Gestational Diabetes Mellitus
Source: Int J Mol Sci. 2025 Oct 1;26(19):9595. doi: 10.3390/ijms26199595 (PMC12524978; doi:10.3390/ijms26199595)
Supplement: Supplementary file 1 [file ijms-26-09595-s001.zip › ijms-3847792-supplementary table 2-r1.xlsx]

## Sheet: GSE
ONTOLOGY	ID	Description	core_enrichment
CC	GO:0005576	extracellular region	C1QB/RNASE1/PCSK6/SOD3/THY1/ISM2/TUBB2A/COL5A3/FCGRT/IGFBP4/COL6A1/GLIPR1/FOLR2/PLTP/TIMP1/SIGLEC1/FBLN2/FSCN1/PPFIBP2/NID1/CD9/FRZB/FAM20A/ADAMTS15/COL1A1/LYVE1/LTBP2/AEBP1/TNFSF10/ART4/MCAM/IL1R2/GPRC5A/MMP2/CCN2/C1QTNF7/PLAC8/FN1/SEMA5A/CRABP2/SERPINE2/CILP/MMP12/KRT6A
BP	GO:0009653	anatomical structure morphogenesis	CD9/FRZB/FAM20A/ADAMTS15/COL1A1/FKBP10/LYVE1/PLXNA4/STAB1/NES/MCAM/MMP2/ASTN2/CCN2/FN1/SEMA5A/CRABP2/SERPINE2/TPPP/MMP12/KRT6A
BP	GO:0007186	G protein-coupled receptor signaling pathway	CGB3/CGB7/ADCY5/ANO1/ADGRG6
CC	GO:0005615	extracellular space	C1QB/RNASE1/PCSK6/SOD3/THY1/TUBB2A/COL5A3/FCGRT/IGFBP4/COL6A1/GLIPR1/PLTP/TIMP1/FSCN1/PPFIBP2/NID1/CD9/FRZB/FAM20A/ADAMTS15/COL1A1/LYVE1/LTBP2/AEBP1/TNFSF10/MCAM/GPRC5A/MMP2/CCN2/FN1/SEMA5A/CRABP2/SERPINE2/CILP/MMP12/KRT6A
BP	GO:0009888	tissue development	SLC24A3/NKD1/CITED2/COL6A1/EVC/TIMP1/SMAD3/FRZB/FAM20A/COL1A1/SH3PXD2B/PLXNA4/MMP2/ASTN2/CCN2/RCN3/FN1/SEMA5A/CRABP2/SERPINE2/MMP12/KRT6A
BP	GO:0051896	regulation of phosphatidylinositol 3-kinase/protein kinase B signal transduction	RCN3/FN1/SEMA5A/SERPINE2
BP	GO:0048870	cell motility	EMILIN2/BST2/TPM1/FGFR1/MAPRE2/MEF2C/MAP1B/THY1/RND3/NKD1/CITED2/PLTP/TIMP1/SMAD3/FSCN1/CD9/COL1A1/LYVE1/PLXNA4/MCAM/MMP2/ASTN2/CCN2/FN1/SEMA5A/SERPINE2/MMP12
BP	GO:0008284	positive regulation of cell population proliferation	NES/MMP2/PLAC8/FN1/SEMA5A/MMP12/KRT6A
BP	GO:0019953	sexual reproduction	CGB3/CGB7/NOX5/SPESP1
CC	GO:0031982	vesicle	COL6A1/GLIPR1/TIMP1/SIGLEC1/FBLN2/FSCN1/NID1/CD9/MRC1/FAM20A/COL1A1/LYVE1/ANTXR1/LTBP2/STAB1/AEBP1/TNFSF10/PMEPA1/GPRC5A/ASTN2/PLAC8/FN1/SEMA5A/CRABP2/SERPINE2/CILP/KRT6A
BP	GO:0009611	response to wounding	COL6A1/TIMP1/SMAD3/CD9/FKBP10/LYVE1/MCAM/MMP2/CCN2/FN1/SERPINE2/MMP12/KRT6A
BP	GO:0006412	translation	RPSA2/CPEB4/SRP9/UHMK1/MTPN/ETF1/TRAP1
BP	GO:0010608	post-transcriptional regulation of gene expression	CPEB4/SRP9/UHMK1/MTPN/ETF1/STAT3/TRAP1
BP	GO:0043043	peptide biosynthetic process	RPSA2/CPEB4/SRP9/UHMK1/MTPN/ETF1/TRAP1
BP	GO:0016477	cell migration	EMILIN2/BST2/TPM1/FGFR1/MAPRE2/MEF2C/MAP1B/THY1/RND3/NKD1/CITED2/TIMP1/SMAD3/FSCN1/CD9/COL1A1/LYVE1/PLXNA4/MCAM/MMP2/ASTN2/CCN2/FN1/SEMA5A/SERPINE2/MMP12
BP	GO:0006508	proteolysis	TIMP1/SMAD3/ADAMTS15/AEBP1/TNFSF10/IL1R2/MMP2/RCN3/SERPINE2/EGLN3/MMP12
BP	GO:0048513	animal organ development	THY1/MAF/TUBB2A/COL5A3/SLC24A3/NKD1/CITED2/COL6A1/EVC/TIMP1/SMAD3/NID1/FRZB/HSD11B1/FAM20A/COL1A1/SH3PXD2B/PLXNA4/TNFSF10/NES/MMP2/CCN2/RCN3/FN1/SEMA5A/SERPINE2/MMP12/KRT6A
BP	GO:0031589	cell-substrate adhesion	THY1/COL5A3/SMAD3/SIGLEC1/FBLN2/NID1/COL1A1/LYVE1/ANTXR1/CCN2/FN1/MMP12
CC	GO:0071944	cell periphery	MYOF/PLXND1/TRAP1/COL4A2/PLCG1/LAMB1/SERPINF1/MYO10/DSP/MICAL3/HIP1/COL4A1/TNFRSF21/RGL1/EMILIN2/BST2/TPM1/FGFR1/MAP1B/C1QB/PCSK6/SOD3/THY1/RND3/COL5A3/SLC24A3/FCGRT/NKD1/COL6A1/EVC/GLIPR1/FOLR2/TIMP1/SMAD3/SIGLEC1/FBLN2/FSCN1/NID1/CD9/MRC1/ADAMTS15/COL1A1/LYVE1/ANTXR1/LTBP2/PLXNA4/STAB1/AEBP1/TNFSF10/PMEPA1/ART4/MCAM/IL1R2/GPRC5A/RRAD/MMP2/ASTN2/CCN2/FN1/SEMA5A/AHNAK2/SERPINE2/CILP/MMP12
BP	GO:0030198	extracellular matrix organization	COL5A3/COL6A1/SMAD3/FSCN1/NID1/ADAMTS15/COL1A1/FKBP10/ANTXR1/SH3PXD2B/AEBP1/MMP2/MMP12
BP	GO:0043062	extracellular structure organization	COL5A3/COL6A1/SMAD3/FSCN1/NID1/ADAMTS15/COL1A1/FKBP10/ANTXR1/SH3PXD2B/AEBP1/MMP2/MMP12
BP	GO:0045229	external encapsulating structure organization	COL5A3/COL6A1/SMAD3/FSCN1/NID1/ADAMTS15/COL1A1/FKBP10/ANTXR1/SH3PXD2B/AEBP1/MMP2/MMP12
BP	GO:0009966	regulation of signal transduction	NKD1/IGFBP4/CITED2/EVC/TIMP1/SMAD3/NID1/FRZB/COL1A1/TNFSF10/PMEPA1/IL1R2/GPRC5A/MMP2/CCN2/RCN3/FN1/SEMA5A/SERPINE2/CILP/MMP12
BP	GO:0090407	organophosphate biosynthetic process	ADCY5/KYNU/MTMR7/TBPL1
BP	GO:0032502	developmental process	COL4A2/PLCG1/LAMB1/FHL2/SELENOM/SERPINF1/MYO10/DSP/HIP1/COL4A1/TNFRSF21/EMILIN2/SMTN/TPM1/FGFR1/MEF2C/MAP1B/PCSK6/THY1/MAF/TUBB2A/COL5A3/SLC24A3/NKD1/CITED2/COL6A1/EVC/TIMP1/SMAD3/NID1/CD9/FRZB/HSD11B1/FAM20A/ADAMTS15/COL1A1/FKBP10/LYVE1/ANTXR1/SH3PXD2B/PLXNA4/STAB1/TNFSF10/NES/MCAM/MMP2/ASTN2/CCN2/RCN3/PLAC8/FN1/SEMA5A/CRABP2/SERPINE2/TPPP/MMP12/KRT6A
BP	GO:0030307	positive regulation of cell growth	FN1/SEMA5A/CRABP2
CC	GO:0030312	external encapsulating structure	C1QB/PCSK6/SOD3/COL5A3/COL6A1/TIMP1/FBLN2/NID1/ADAMTS15/COL1A1/LTBP2/AEBP1/MMP2/CCN2/FN1/SERPINE2/CILP/MMP12
CC	GO:0031012	extracellular matrix	C1QB/PCSK6/SOD3/COL5A3/COL6A1/TIMP1/FBLN2/NID1/ADAMTS15/COL1A1/LTBP2/AEBP1/MMP2/CCN2/FN1/SERPINE2/CILP/MMP12
BP	GO:0051960	regulation of nervous system development	FN1/SEMA5A/CRABP2/SERPINE2/TPPP
BP	GO:1902531	regulation of intracellular signal transduction	TNFSF10/PMEPA1/MMP2/CCN2/RCN3/FN1/SEMA5A/SERPINE2/CILP
BP	GO:0007276	gamete generation	CGB3/CGB7
MF	GO:0008237	metallopeptidase activity	AEBP1/MMP2/MMP12
BP	GO:0022617	extracellular matrix disassembly	ADAMTS15/SH3PXD2B/MMP2/MMP12
BP	GO:0009165	nucleotide biosynthetic process	ADCY5/KYNU/TBPL1
BP	GO:1901293	nucleoside phosphate biosynthetic process	ADCY5/KYNU/TBPL1
CC	GO:1990904	ribonucleoprotein complex	LOC100128988/RPSA2/CPEB4/SRP9
BP	GO:0042060	wound healing	TIMP1/SMAD3/CD9/FKBP10/MCAM/FN1/SERPINE2/MMP12/KRT6A
BP	GO:0007160	cell-matrix adhesion	COL5A3/SMAD3/SIGLEC1/NID1/LYVE1/CCN2/FN1/MMP12
BP	GO:0048856	anatomical structure development	COL4A2/PLCG1/LAMB1/FHL2/SELENOM/SERPINF1/MYO10/DSP/COL4A1/TNFRSF21/EMILIN2/SMTN/TPM1/FGFR1/MEF2C/MAP1B/PCSK6/THY1/MAF/TUBB2A/COL5A3/SLC24A3/NKD1/CITED2/COL6A1/EVC/TIMP1/SMAD3/NID1/CD9/FRZB/HSD11B1/FAM20A/ADAMTS15/COL1A1/FKBP10/LYVE1/ANTXR1/SH3PXD2B/PLXNA4/STAB1/TNFSF10/NES/MCAM/MMP2/ASTN2/CCN2/RCN3/FN1/SEMA5A/CRABP2/SERPINE2/TPPP/MMP12/KRT6A
BP	GO:0006417	regulation of translation	CPEB4/SRP9/UHMK1/MTPN/ETF1/TRAP1
BP	GO:0034248	regulation of amide metabolic process	CPEB4/SRP9/UHMK1/MTPN/ETF1/TRAP1
CC	GO:0031984	organelle subcompartment	NOX5/CD59/ADGRG6/CHSY1/SCOC/SRP9/YIPF6
MF	GO:0008270	zinc ion binding	TIMP1/SMAD3/ADAMTS15/AEBP1/TNFSF10/MMP2/MMP12
BP	GO:0048731	system development	NKD1/CITED2/COL6A1/EVC/TIMP1/SMAD3/NID1/CD9/FRZB/HSD11B1/COL1A1/FKBP10/ANTXR1/SH3PXD2B/PLXNA4/STAB1/TNFSF10/NES/MCAM/MMP2/ASTN2/CCN2/RCN3/FN1/SEMA5A/CRABP2/SERPINE2/TPPP/MMP12
BP	GO:0016055	Wnt signaling pathway	NKD1/IGFBP4/COL6A1/SMAD3/NID1/FRZB/COL1A1/SEMA5A
BP	GO:0060070	canonical Wnt signaling pathway	NKD1/IGFBP4/COL6A1/SMAD3/NID1/FRZB/COL1A1/SEMA5A
BP	GO:0198738	cell-cell signaling by wnt	NKD1/IGFBP4/COL6A1/SMAD3/NID1/FRZB/COL1A1/SEMA5A
BP	GO:0008544	epidermis development	CCN2/CRABP2/KRT6A
BP	GO:0043491	phosphatidylinositol 3-kinase/protein kinase B signal transduction	RCN3/FN1/SEMA5A/SERPINE2
BP	GO:0006644	phospholipid metabolic process	PLA2G2F/MTMR7
BP	GO:0006650	glycerophospholipid metabolic process	PLA2G2F/MTMR7
BP	GO:0046486	glycerolipid metabolic process	PLA2G2F/MTMR7
MF	GO:0046914	transition metal ion binding	TIMP1/SMAD3/ADAMTS15/AEBP1/TNFSF10/MMP2/EGLN3/MMP12
BP	GO:0019637	organophosphate metabolic process	PLA2G2F/ADCY5/KYNU/MTMR7
BP	GO:1901566	organonitrogen compound biosynthetic process	ADCY5/KYNU/GALNT10/CHSY1/SLC39A8/TBPL1/AMD1/RPSA2/CPEB4/SRP9/UHMK1/AZIN1/MTPN/ETF1/TRAP1/MOCS2
BP	GO:0032504	multicellular organism reproduction	CGB3/CGB7/NOX5/SPESP1
MF	GO:0005539	glycosaminoglycan binding	PCSK6/SOD3/COL5A3/ADAMTS15/LYVE1/LTBP2/STAB1/CCN2/FN1/SEMA5A/SERPINE2
MF	GO:0005524	ATP binding	ADCY5/SGK2/PAK3/PRKCE/UHMK1/TRAP1/MYO10/HSPH1/FGFR1
CC	GO:0062023	collagen-containing extracellular matrix	LAMB1/SERPINF1/COL4A1/EMILIN2/C1QB/PCSK6/SOD3/COL5A3/COL6A1/TIMP1/FBLN2/NID1/ADAMTS15/COL1A1/LTBP2/AEBP1/MMP2/CCN2/FN1/SERPINE2/CILP
CC	GO:0043230	extracellular organelle	TIMP1/FBLN2/FSCN1/NID1/CD9/FAM20A/LYVE1/LTBP2/AEBP1/TNFSF10/GPRC5A/FN1/SEMA5A/CRABP2/SERPINE2/CILP/KRT6A
CC	GO:0065010	extracellular membrane-bounded organelle	TIMP1/FBLN2/FSCN1/NID1/CD9/FAM20A/LYVE1/LTBP2/AEBP1/TNFSF10/GPRC5A/FN1/SEMA5A/CRABP2/SERPINE2/CILP/KRT6A
CC	GO:1903561	extracellular vesicle	TIMP1/FBLN2/FSCN1/NID1/CD9/FAM20A/LYVE1/LTBP2/AEBP1/TNFSF10/GPRC5A/FN1/SEMA5A/CRABP2/SERPINE2/CILP/KRT6A
BP	GO:0007292	female gamete generation	CGB3/CGB7
BP	GO:1901565	organonitrogen compound catabolic process	NKD1/COL6A1/TIMP1/SMAD3/LYVE1/MMP2/RCN3/PIPOX/SERPINE2/MMP12
BP	GO:0007155	cell adhesion	THY1/RND3/COL5A3/CITED2/COL6A1/FOLR2/SMAD3/SIGLEC1/FBLN2/NID1/CD9/COL1A1/LYVE1/ANTXR1/PLXNA4/STAB1/MCAM/MMP2/ASTN2/CCN2/FN1/SEMA5A/SERPINE2/MMP12
